# Supplementary material for: Anti-Trypanosoma cruzi Properties of Sesquiterpene Lactones Isolated from Stevia spp.: In Vitro and In Silico Studies
Source: Pharmaceutics. 2023 Feb 15;15(2):647. doi: 10.3390/pharmaceutics15020647 (PMC9961625; doi:10.3390/pharmaceutics15020647)
Supplement: Supplementary file 1 [file pharmaceutics-15-00647-s001.zip]

Archive with 1 entries (1 files):
- pharmaceutics-2142360-supplementary.pdf
